# Supplementary material for: Development and Optimization of a Germination Assay and Long-Term Storage for Cannabis sativa Pollen
Source: Plants (Basel). 2020 May 23;9(5):665. doi: 10.3390/plants9050665 (PMC7284845; doi:10.3390/plants9050665)
Supplement: Supplementary file 1 [file plants-09-00665-s001.zip]

Archive with 2 entries (2 files):
- Supplementary Figures file.docx
- Supplementary Video file.avi
